# Supplementary material for: Precise detection of rearrangement breakpoints in mammalian chromosomes
Source: BMC Bioinformatics. 2008 Jun 18;9:286. doi: 10.1186/1471-2105-9-286 (PMC2443379; doi:10.1186/1471-2105-9-286)
Supplement: Additional file 1 — Dataset of the breakpoints between human and mouse. The file contains the coordinates of the breakpoints obtained with the method described in the paper, with the human genome as reference, compared with the mouse genome. The breakpoints lie on the human genome (assembly version NCBI35). The file format is plain text, each line corresponds to one breakpoint, and there are three columns (chromosome, beginning and end positions of the breakpoint) separated by a space. [file 1471-2105-9-286-S1.tab]

chr start stop
chr1 58724788 58832373
chr1 67322065 67343932
chr1 68029762 68299182
chr1 89441438 89501898
chr1 93547361 93617180
chr1 143414745 143480575
chr1 144690567 144728640
chr1 155139739 155176727
chr1 202654355 202704366
chr1 202875159 202925829
chr1 203922887 203964334
chr1 220656529 220720533
chr1 222285259 222303141
chr1 223951463 224060527
chr1 225009950 225130838
chr1 231642773 231655655
chr1 236480937 236547307
chr1 243451669 243475811
chr1 244010649 244095938
chr1 244201172 244331239
chr1 244410338 244963662
chr10 5905617 5937414
chr10 15498061 15509566
chr10 27282492 27389160
chr10 27571310 27666978
chr10 28957789 29776502
chr10 30965990 31048078
chr10 32727047 32775097
chr10 35224244 35324106
chr10 35561825 35660941
chr10 45621335 45629229
chr10 51397399 51587610
chr10 54240078 54764222
chr10 74532979 74538913
chr10 80980526 82008586
chr10 88966297 88980570
chr10 121209656 121215108
chr11 3211118 3582109
chr11 17316604 17360062
chr11 26111424 26164052
chr11 57517491 57554941
chr11 68466299 68483618
chr11 70891943 71317346
chr11 89072321 89448864
chr11 106941850 106958073
chr12 252415 262911
chr12 2723277 2763919
chr12 7617534 7693327
chr12 8616679 8621381
chr12 9240784 9575366
chr12 32428702 32441720
chr12 32955074 33008750
chr12 53537541 53636151
chr12 53784242 53943438
chr12 54162618 54326749
chr12 74023738 74050433
chr12 74112919 74151312
chr12 102844256 102861403
chr12 106679403 106827825
chr12 108949422 108974138
chr12 119960299 120010163
chr12 131012082 131045398
chr13 22270414 22559479
chr13 23794356 24083475
chr13 24404154 24493758
chr13 25547238 25682895
chr13 33308663 33357866
chr13 40154998 40199845
chr13 40343759 40393869
chr13 48697061 48717046
chr13 49059300 49090171
chr13 51253498 51637163
chr13 51953532 52124135
chr13 101952870 102032536
chr13 102331916 102358971
chr13 113373978 113474904
chr13 113651987 113761280
chr14 19687500 19713012
chr14 24219824 24227155
chr14 51320925 51341806
chr14 51693403 51758664
chr14 57699650 57736152
chr15 20639006 21356095
chr15 26883028 26996737
chr15 28162911 28983544
chr15 30403466 30484616
chr15 32454265 32807389
chr15 49085466 49137021
chr15 49729828 49749101
chr15 73817554 73878650
chr15 75954839 76167261
chr15 76790262 76823222
chr15 78057172 78073007
chr15 80364640 80608178
chr15 82510717 82942957
chr15 83484075 83574629
chr15 88616665 88659846
chr15 89366917 89392233
chr15 96895254 96897909
chr15 97383352 97385936
chr16 157929 178603
chr16 2714741 2741957
chr16 2858510 2872127
chr16 3181058 3223712
chr16 16223204 16482422
chr16 18888460 18902722
chr16 19294655 19307512
chr16 21268174 21477727
chr16 21715022 21850510
chr16 22347116 22496413
chr16 28247026 28298339
chr16 28534395 28630071
chr16 28938618 29564371
chr16 30125309 30265352
chr16 68533616 68541409
chr16 72912658 72923756
chr17 1176373 1193854
chr17 4478921 4479735
chr17 6688531 6698887
chr17 15409518 15756436
chr17 16498158 16700650
chr17 18207808 18500771
chr17 18667785 18697520
chr17 19599285 19615213
chr17 20811412 20970649
chr17 22359227 22549732
chr17 25877923 26131642
chr17 26356239 26401555
chr17 27352346 27485535
chr17 31815547 31891356
chr17 33532592 33667935
chr17 42873197 42924846
chr17 55400964 55559999
chr17 57660895 57730617
chr17 60358030 60410865
chr17 63725507 63729055
chr18 585814 2524385
chr18 9962584 10192645
chr18 11519856 11577981
chr18 39327878 39609913
chr18 52395883 52418923
chr18 56424699 56484839
chr18 64101591 64491738
chr19 2764446 2785163
chr19 4124053 4125577
chr19 4175811 4180156
chr19 5729531 5733233
chr19 5938562 5940600
chr19 7016738 7057358
chr19 8238410 8272692
chr19 8779486 8784375
chr19 12456841 12604956
chr19 14544009 14687919
chr19 15129195 15156930
chr19 15912293 16014725
chr19 16869556 17021850
chr19 17660279 17713639
chr19 17825997 17827561
chr19 41422598 41524394
chr19 41899991 41998215
chr19 42725869 42813758
chr19 46644469 47004082
chr19 47705002 48542234
chr19 53453984 53482986
chr19 56842005 56870366
chr19 58778550 59250568
chr19 61519238 61588089
chr19 61672437 61711607
chr19 63157030 63160843
chr19 63206426 63272637
chr2 3018342 3077235
chr2 4473562 4598939
chr2 5066434 5117105
chr2 9229860 9230718
chr2 10241246 10253608
chr2 26273595 26305782
chr2 28942919 28944914
chr2 53269306 53794595
chr2 68567446 68605959
chr2 70934472 70943160
chr2 71225024 71237904
chr2 71289325 71321496
chr2 73913058 73921649
chr2 96462492 96573149
chr2 106415118 106842140
chr2 108462413 108524016
chr2 109818128 110182237
chr2 113366239 113384300
chr2 113853675 114145971
chr2 126751107 126902351
chr2 128503012 128537020
chr2 130384431 130812707
chr2 132871460 132972122
chr2 138479739 138550124
chr2 139378917 139764579
chr2 188235725 188407366
chr2 190329973 190355806
chr2 196776190 196824186
chr20 1395825 1406929
chr21 42311216 42361697
chr21 43940748 44013450
chr22 17227082 17384794
chr22 17580867 17691563
chr22 18692313 18852338
chr22 19305876 19380889
chr22 19759912 20056330
chr22 21589870 21719883
chr22 21992268 22129313
chr22 22976091 22976576
chr22 23353384 23419835
chr22 27480838 27493076
chr22 30325726 30346672
chr22 30975970 31107854
chr22 31796951 31982887
chr22 34278263 34286037
chr3 12858928 12910144
chr3 15137940 15219932
chr3 16293917 16323789
chr3 20212876 22398310
chr3 27696398 27728695
chr3 37236145 37244248
chr3 38135964 38154101
chr3 38338236 38341643
chr3 46389365 46410340
chr3 52321130 52325101
chr3 57906226 57917223
chr3 63984535 63992732
chr3 75674793 75948120
chr3 126847670 127207816
chr3 130051699 130110329
chr3 130521361 130597738
chr3 131097938 131414334
chr3 139810525 139817328
chr3 140105034 140117097
chr3 149576899 149852810
chr3 150477505 150538572
chr3 169316379 169339808
chr3 172005077 172026393
chr3 179588510 179604951
chr3 184301008 184323589
chr3 196768577 196913690
chr3 198827677 198886563
chr4 1098972 1149164
chr4 4041289 4302816
chr4 8848994 9441486
chr4 89445158 89498847
chr4 95630294 95641878
chr4 121065742 121289872
chr4 122814379 122821265
chr4 141548883 141609528
chr4 151254224 151324030
chr4 163587157 163861670
chr5 8384391 9000531
chr5 43132766 43522087
chr5 96170140 96282347
chr5 98413534 98446245
chr5 101899194 101914485
chr5 102756311 102787215
chr5 110090412 110307532
chr5 112324472 112327677
chr5 130391331 130511000
chr5 134101377 134101530
chr5 137119017 137252845
chr5 147604968 147619770
chr5 150339129 150361838
chr5 154326315 154326773
chr5 171864765 171866730
chr5 172657472 172668739
chr5 173644267 173683571
chr5 176972837 177171486
chr6 20172846 20173203
chr6 29064236 29166399
chr6 33405197 33473769
chr6 39166049 39177597
chr6 39409114 39416187
chr6 49863915 49889631
chr6 52676482 52882528
chr6 55892539 56331834
chr6 74016101 74067237
chr6 87846731 87850079
chr6 100351306 100641506
chr6 117154193 117154372
chr6 123196186 123235930
chr6 155089958 155145514
chr6 159429809 160073401
chr6 167386850 167529870
chr7 2343037 2344684
chr7 2477653 2490806
chr7 5660790 5667158
chr7 6680464 6906520
chr7 12310070 12334842
chr7 19522173 19526654
chr7 22371236 22624804
chr7 23023699 23025610
chr7 32881538 32907601
chr7 36113499 36297180
chr7 43379171 43679385
chr7 55092143 55636032
chr7 66163565 66252249
chr7 71773369 71840269
chr7 74521531 74648216
chr7 75794479 76346640
chr7 91124115 91166061
chr7 91409448 91437174
chr7 92329807 92375173
chr7 97147402 97242960
chr7 98892186 99119495
chr7 99596292 99598485
chr7 101925013 101925756
chr7 104789747 104815035
chr7 107366137 107366158
chr7 111730098 111731746
chr7 149987686 150026116
chr7 156726431 156757295
chr8 7925027 8140000
chr8 9680491 9707683
chr8 12307083 12623441
chr8 18003363 18036423
chr8 20222218 20229950
chr8 29207121 29244307
chr8 36796491 36836075
chr8 38049889 38081445
chr8 42624956 42650588
chr8 42779818 42810906
chr8 50027673 50049307
chr8 56725132 56812859
chr8 62892339 64238598
chr8 67478383 67479773
chr8 76289030 76359569
chr8 87125009 87125842
chr8 97318823 97481302
chr9 6663879 6733073
chr9 27295724 27315074
chr9 80042013 80223076
chr9 83444705 83467638
chr9 87717929 87721634
chr9 91957510 92017242
chr9 94148896 94152258
chr9 97046325 97117450
chr9 120575446 120605632
chr9 125029833 125042718
chr9 128134436 128141102
chr9 131436239 131449226
chr9 133069197 133102754
chr9 135622179 135630919
chr9 136897453 136905281
chrX 23609264 23609967
chrX 37107085 37123005
chrX 47682561 48027128
chrX 51292815 51922690
chrX 55071296 55359358
chrX 55432557 55434485
chrX 114577422 114811227
chrX 118769778 118784939
chrX 118862870 118862915
