# Supplementary material for: Precise detection of rearrangement breakpoints in mammalian chromosomes
Source: BMC Bioinformatics. 2008 Jun 18;9:286. doi: 10.1186/1471-2105-9-286 (PMC2443379; doi:10.1186/1471-2105-9-286)
Supplement: Additional file 2 — Dataset of the breakpoints between human and dog. The file contains the coordinates of the breakpoints obtained with the method described in the paper, with the human genome as reference, compared with the dog genome. The breakpoints lie on the human genome (assembly version NCBI35). The file format is plain text, each line corresponds to one breakpoint, and there are three columns (chromosome, beginning and end positions of the breakpoint) separated by a space. [file 1471-2105-9-286-S2.tab]

chr start stop
chr1 10382322 10382387
chr1 33638060 33655872
chr1 43280417 43285612
chr1 53002925 53003646
chr1 67643615 67669889
chr1 111626612 111669994
chr1 113944998 113950242
chr1 143409894 143480581
chr1 144690892 144705576
chr1 150079680 150134325
chr1 154730502 154785551
chr1 163500220 163539665
chr1 176541387 176542248
chr1 183696798 183696994
chr1 193615251 193644192
chr1 199929410 199932925
chr1 202654365 202704366
chr1 202875182 203189925
chr1 212088559 212102414
chr1 219315299 219320434
chr1 219819876 220034266
chr1 223958034 224226380
chr1 225011888 225107046
chr1 236501107 236538078
chr1 243459499 243774015
chr1 244065184 244157354
chr1 244511248 244568640
chr1 244930318 244961521
chr1 245170732 245178541
chr10 19013135 19023075
chr10 27198706 27297413
chr10 27571363 27582314
chr10 29756879 29776491
chr10 30964710 31046209
chr10 32771235 32819841
chr10 45746960 46130901
chr10 48232896 48331601
chr10 51573252 51587599
chr10 59519093 59605907
chr10 80980602 80980895
chr10 81981657 82004058
chr10 88976233 88987037
chr10 91019744 91054122
chr11 712491 783998
chr11 3271310 3582093
chr11 30237131 30247752
chr11 44035582 44036413
chr11 59278255 59336507
chr11 60003113 60036657
chr11 70952750 71306385
chr11 100813765 100827815
chr12 2723685 2744847
chr12 7677714 7692524
chr12 8610281 8613782
chr12 54231214 54297371
chr12 74177106 74206347
chr12 103086625 103102949
chr12 106684857 106704700
chr12 108949589 108974071
chr12 120006416 120010150
chr13 23909563 24082538
chr13 24461097 24488311
chr13 40343620 40365249
chr13 51584523 51634779
chr13 51949042 52113307
chr13 113373988 113474784
chr13 113652209 113758946
chr14 19681611 19713016
chr14 21252889 21261624
chr14 91101860 91109311
chr14 92696894 92713568
chr15 19917112 19924654
chr15 21232611 21344555
chr15 25963316 26886055
chr15 28910585 28982199
chr15 30410103 30483906
chr15 32458490 32721570
chr15 73817996 73913342
chr15 75955570 76072465
chr15 76479557 76507028
chr15 76788603 76832714
chr15 80366676 80607826
chr15 82512868 82944057
chr15 83522689 83574629
chr15 88617804 88622033
chr15 89376632 89393011
chr15 96895261 96897905
chr15 97383352 97384948
chr16 2719316 2726787
chr16 2861309 2862900
chr16 18888454 18894255
chr16 19299605 19302350
chr16 28250082 28297939
chr16 28534421 28586076
chr16 29288886 29559193
chr16 30129149 30263318
chr16 45510566 45544381
chr16 57366106 57407644
chr16 68534471 68540011
chr16 72918219 72920693
chr17 1182146 1192303
chr17 3834973 3853408
chr17 4479449 4479855
chr17 6688469 6695226
chr17 15608182 15708211
chr17 16500499 16721692
chr17 20811551 20841963
chr17 22346498 22466750
chr17 25885902 26133254
chr17 26356474 26403054
chr17 27352529 27482774
chr17 31872592 31891384
chr17 33409409 33652121
chr17 41032845 41062093
chr17 41663998 41780380
chr17 42505590 42522575
chr17 42872660 42915147
chr17 55406575 55552066
chr17 57660902 57730612
chr17 60176252 60379382
chr17 63609485 63727002
chr17 67206392 67229015
chr18 13125296 13153900
chr18 43749041 43821129
chr18 46142954 46150366
chr18 46561653 46605732
chr19 3004682 3005229
chr19 3099860 3102837
chr19 3182154 3221933
chr19 6964911 7014341
chr19 8756588 8759147
chr19 51597780 51602249
chr19 51681015 51723854
chr2 3021247 3079602
chr2 4498811 4598970
chr2 5065356 5116465
chr2 42896358 42898986
chr2 71199985 71233519
chr2 71289725 71315564
chr2 96655628 96679324
chr2 110094438 110182246
chr2 114086081 114145967
chr2 130391226 130806004
chr2 130868634 130992293
chr2 131747835 132972108
chr2 153457198 153661715
chr2 190041438 190131285
chr2 224973543 225049365
chr20 23470915 23475920
chr22 17227259 17384762
chr22 18725064 19069025
chr22 19363769 19375938
chr22 19759857 20042747
chr22 20669856 20722887
chr22 20928500 20928630
chr22 22013813 22230134
chr22 22970243 22970542
chr22 23353522 23416163
chr22 31107035 31107874
chr3 12858921 12902811
chr3 15137865 15157871
chr3 32673907 32675322
chr3 33798220 33804035
chr3 43166170 43169544
chr3 44599919 44601045
chr3 44691911 44701340
chr3 75627936 75945246
chr3 88281806 88282119
chr3 126856893 127207885
chr3 130051697 130077740
chr3 130547502 130596924
chr3 131197279 131414326
chr3 159978759 159979517
chr3 180199592 180215220
chr3 194780060 195538740
chr3 196768577 196917288
chr3 198827621 198877640
chr4 1234141 1272686
chr4 4041297 4302324
chr4 6332695 6439426
chr4 8850743 9441012
chr4 17466081 17466422
chr4 41164366 41166536
chr4 75977784 75998561
chr4 121210824 121352258
chr4 144761735 144788009
chr4 169768618 169776742
chr4 176804891 176904686
chr5 14749797 14752973
chr5 54374839 54393614
chr5 74219249 74315797
chr5 112324382 112337779
chr5 112875298 112877097
chr5 138702019 138702481
chr5 147610009 147620852
chr5 176931163 176940962
chr5 180099707 180145750
chr6 30370680 30399913
chr6 116717761 116718565
chr6 131729656 132285923
chr6 167586157 167592502
chr6 167779832 167781225
chr6 169919268 169920083
chr7 2341689 2344153
chr7 2484609 2485649
chr7 5661922 5663919
chr7 6693413 6813464
chr7 37558288 37569498
chr7 43639435 43976562
chr7 47791656 47799854
chr7 55416574 55729393
chr7 66180684 66224177
chr7 71773355 71810319
chr7 74552948 74644282
chr7 76284406 76345780
chr7 85119309 85122343
chr7 97147887 97242042
chr7 101925002 101926342
chr7 107768799 107770555
chr7 122769363 122770217
chr7 133749814 133759281
chr7 148170206 148197905
chr8 473024 586605
chr8 1736206 1749526
chr8 7926213 8140006
chr8 9678537 9707842
chr8 12204172 12623427
chr8 17999027 18355792
chr8 19755961 19772273
chr8 29210129 29242874
chr8 98817941 98831911
chr8 145880613 145919550
chr9 5843700 5877585
chr9 87712078 87798990
chr9 91950712 92031160
chr9 94176528 94400432
chr9 97043024 97117318
chr9 121286097 121295687
chr9 133078320 133097004
chr9 135623250 135626725
